# Supplementary material for: Investigation of Structural Features of Two Related Lipases and the Impact on Fatty Acid Specificity in Vegetable Fats
Source: Int J Mol Sci. 2022 Jun 25;23(13):7072. doi: 10.3390/ijms23137072 (PMC9266812; doi:10.3390/ijms23137072)
Supplement: Supplementary file 1 [file ijms-23-07072-s001.zip]

Archive with 1 entries (1 files):
- ijms-1771947-supplementary.pdf
